# Supplementary material for: Hepatic schistosomiasis, upper gastrointestinal bleeding, and health related quality of life measurements from the Albert Nile Basin
Source: J Patient Rep Outcomes. 2021 Oct 30;5:112. doi: 10.1186/s41687-021-00389-9 (PMC8557235; doi:10.1186/s41687-021-00389-9)
Supplement: Supplementary file 2 — Additional file 2. De-identified data set. [file 41687_2021_389_MOESM2_ESM.xlsx]

## Sheet: Sheet1
ID	ager	ASCITEUS	spleensizemm	HBV	HCV	CCA	stayedover10yrs	cont57wk	farmer	fisherman	bloodstool	vomitedblood	blackstool	dxwithschisto	rxschisto	admitUGITB	bloodT	toiletlatrine	SPLENOMEGALY	ASCITES	JAUNDICE	EDEMA	M123	LA123	UA123	PAIN123	WSU123	EQ vas	bmi	PV13	age40	varices	WHOA1	acute UGIB	female	NLX	_index	DW1	DW2
83	18-	0	133	0	0	0	1	1	1	0	1	1	1	0	PRAZIQUANTEL	1	1	1	1	0	0	0	1	1	1	2	2	70	0.00195776	0	0	1	0-	1	0	X	0.787	0.3	0.213
6	60-	0	201	0	0	0	1	1	1	0	1	1	1	1	PRAZIQUANTEL	1	1	1	1	0	0	0	3	2	3	3	3	0	0.00177926	1	1	1	0-	1	1	D	-0.00599998	1	1.006
107	60-	0	146	0	0	0	1	1	1	0	1	1	0	0	NO	1	1	1	1	0	0	0	2	2	2	2	2	40	0.0018378	1	1	0	6.5-	1	1	E	0.596	0.6	0.404
16	60-	0	155	0	0	0	1	1	1	1	0	1	1	0	PRAZIQUANTEL	1	1	1	1	0	0	0	2	2	3	2	2	60	0.0021797	0	1	1	6.5-	0	0	E	0.504	0.4	0.496
103	40-	0	84	0	0	0	1	1	1	0	1	1	0	0	PRAZIQUANTEL	1	0	1	0	0	0	0	1	2	1	2	2	70	0.00194348	0	1	0	0-	0	1	C	0.695	0.3	0.305
72	30-	1	167	0	0	0	1	1	1	0	1	1	0	1	PRAZIQUANTEL	1	1	1	1	1	0	1	2	2	1	1	3	40	0.00223522	1	0	1	0-	1	1	X	0.579	0.6	0.421
56	30-	0	165	0	0	0	1	1	1	0	0	1	0	1	PRAZIQUANTEL	1	0	1	1	0	0	0	2	2	2	3	2	60	0.00194942	1	0	1	6.5-	0	1	X	0.361	0.4	0.639
91	40-	0	163	0	0	0	1	1	1	1	1	1	0	1	PRAZIQUANTEL	1	1	1	1	0	0	0	1	2	2	2	2	50	0.00211168	1	1	1	6.5-	0	0	D	0.652	0.5	0.348
37	50-	1	213	0	1	0	1	1	0	1	0	0	1	1	PRAZIQUANTEL	1	0	1	1	1	0	0	2	2	2	2	3	30	0.00246133	1	1	0	6.5-	0	0	X	0.469	0.7	0.531
42	60-	0	138	0	1	0	1	1	1	0	1	1	0	0	PRAZIQUANTEL	1	1	1	1	0	0	0	2	2	2	2	2	50	0.00235111	0	1	0	6.5-	0	1	C	0.596	0.5	0.404
55	50-	1	133	0	0	0	1	1	1	0	0	1	1	1	PRAZIQUANTEL	1	1	1	1	1	0	0	2	2	2	2	2	50	0.00225502	1	1	1	0-	0	1	X	0.596	0.5	0.404
1	70-	0	133	0	0	0	1	1	0	0	1	1	1	1	PRAZIQUANTEL	1	1	1	1	0	0	0	2	2	2	3	3	20	0.00251068	1	1	1	0-	1	1	E	0.234	0.8	0.766
89	50-	1		0	0	0	1	1	1	1	1	1	0	0	PRAZIQUANTEL	1	1	1	1	1	0	1	2	2	3	3	2	50	0.00215611	1	1	1	0-	0	0	X	0.269	0.5	0.731
57	30-	0	180	0	0	1	1	1	1	0	0	1	0	0	NO	1	1	1	1	0	0	0	1	2	1	2	2	80	0.00193787	1	0	1	0-	0	1	X	0.695	0.2	0.305
59	30-	0	180	0	0	0	1	1	1	0	0	1	1	1	PRAZIQUANTEL	1	0	1	1	0	1	0	2	2	2	2	2	70	0.00219137	1	0	1	0-	0	1	E	0.596	0.3	0.404
15	50-	1	129	0	1	0	1	1	1	0	1	1	1	0	PRAZIQUANTEL	1	1	1	1	1	1	1	2	2	2	3	3	40	0.00186249	1	1	1	0-	1	0	X	0.234	0.6	0.766
110	30-	0	178	0	0	0	1	1	1	0	0	1	0	1	PRAZIQUANTEL	1	1	1	1	0	0	0	2	2	2	2	2	50	0.00210156	1	0	1	0-	0	1	X	0.596	0.5	0.404
96	30-	0	165	0	0	0	1	1	0	0	1	0	0	1	PRAZIQUANTEL	0	0	1	1	0	0	0	1	2	1	2	2	80	0.00208203	1	0	1	0-	0	0	D	0.695	0.2	0.305
41	30-	0	155	1	0	1	1	1	1	1	0	1	1	0	PRAZIQUANTEL	1	0	1	1	0	0	0	1	2	2	2	2	70	0.00211073	1	0	0	0-	0	0	X	0.652	0.3	0.348
2	30-	0	170	0	0	0	1	1	1	0	1	1	1	1	PRAZIQUANTEL	1	1	1	1	0	1	0	2	2	2	2	1	50	0.00220408	1	0	1	0-	1	1	F	0.642	0.5	0.358
26	60-	1	169	0	0	0	1	1	1	0	0	1	1	0	PRAZIQUANTEL	1	1	1	1	1	0	0	2	2	2	2	2	70	0.00211525	1	1	1	0-	0	1	X	0.596	0.3	0.404
5	40-	1	175	0	1	0	1	1	0	0	1	1	1	1	PRAZIQUANTEL	1	1	1	1	1	1	0	2	2	2	2	2	50	0.00203402	1	1	1	0-	1	0	F	0.596	0.5	0.404
48	40-	0	190	0	0	1	1	1	1	0	1	1	1	1	PRAZIQUANTEL	1	1	1	1	0	0	0	2	2	2	2	2	30	0.00208594	1	1	0	0-	1	1	X	0.596	0.7	0.404
50	50-	0	137	0	1	0	1	1	1	0	0	1	0	1	PRAZIQUANTEL	1	1	1	1	0	0	0	3	3	3	3	3	50	0.00182887	0	1	1	0-	0	1	D	-0.145	0.5	1.145
87	50-	1	117	0	1	0	1	1	1	0	1	1	0	1	PRAZIQUANTEL	1	1	1		1	0	1	2	1	2	3	2	40	0.00239162	1	1	1	0-	0	1	X	0.453	0.6	0.547
17	70-	1	147	0	0	0	1	1	1	0	1	1	1	0	PRAZIQUANTEL	1	1	1	1	0	0	0	2	3	2	3	2	30	0.00209392	1	1	1	0-	1	1	X	0.222	0.7	0.778
21	40-	0	160	0	1	0	1	1	1	0	0	1	0	1	PRAZIQUANTEL	1	1	1	1	0	0	0	2	2	2	2	3	40	0.00185333	0	1	1	6.5-	1	1	D	0.469	0.6	0.531
39	30-	0	177	0	0	0	1	1	0	0	1	1	0	0	PRAZIQUANTEL	1	1	1	1	0	0	0	2	2	2	2	2	50	0.00195404	1	0	1	8-	0	1	D	0.596	0.5	0.404
3	50-	0	156	0	0	0	1	1	0	0	1	1	1	1	PRAZIQUANTEL	1	1	1	1	0	0	0	1	1	2	2	1	40	0.00186845	1	1	1	8-	1	0	E	0.79	0.6	0.21
7	60-	1	162	0	0	0	0	1	1	0	1	1	0	1	PRAZIQUANTEL	1	1	1		1	0	1	3	3	3	3	3	10	0.00225861	0	1	1	9.5-	0	1	X	-0.145	0.9	1.145
20	60-	0	169	0	0	0	1	1	1	0	1	1	0	0	PRAZIQUANTEL	1	1	1	1	0	0	0	2	2	2	2	2	50	0.00175533	1	1	1	8-	0	1	D	0.596	0.5	0.404
13	18-	0	179	1	0	0	0	1	1	0	0	1	0	1	PRAZIQUANTEL	1	1	1	1	0	0	0	1	2	1	2	2	70	0.00200773	1	0	1	6.5-	0	1	D	0.695	0.3	0.305
81	40-	1	174	0	0	0	1	1	0	1	1	1	0	1	PRAZIQUANTEL	1	1	1		1	0	1							0.00199658	1	1	1	9.5-	1	0	X
64	40-	1	128	0	0	0	1	1	0	0	1	1	1	1	PRAZIQUANTEL	1	1	1		1	0	1	1	2	2	2	3	30	0.00197266	1	1	1	6.5-	1	0	X	0.525	0.7	0.475
67	40-	0	200	0	1	0	1	1	0	0	0	1	0	0	PRAZIQUANTEL	1	1	1	1	0	0	0	1	2	1	2	2	80	0.00239334	1	1	0	8-	0	1	E	0.695	0.2	0.305
18	50-	0	187	0	1	0	1	1	1	0	0	1	0	0	PRAZIQUANTEL	1	1	1	1	0	0	0	2	2	2	2	2	60	0.00176807	1	1	1	9.5-	0	1	E	0.596	0.4	0.404
75	50-	0	104	0	0	0	1	1	1	1	0	1	1	1	NO	1	1	1	1	1	0	1	1	1	1	2	1	90	0.00219377	1	1	1	6.5-	0	0	X	0.833	0.1	0.167
71	40-	0	179	0	1	1	1	1	1	0	0	1	1	1	PRAZIQUANTEL	1	1	1	1	0	0	0	1	2	1	2	2	50	0.00215065	0	1	1	8-	0	0	X	0.695	0.5	0.305
66	40-	0	26	0	0	0	1	1	1	0	0	1	0	1	PRAZIQUANTEL	1	0	1	1	0	0	0	1	3	2	2	2	60	0.0019647	1	1	1	8-	0	1	X	0.513	0.4	0.487
106	40-	0	154	0	0	0	1	1	1	0	1	1	0	1	PRAZIQUANTEL	1	1	1	1	0	0	0	1	2	2	2	2	60	0.00200391	1	1	1	8-	0	1	D	0.652	0.4	0.348
14	50-	0	158	0	1	0	1	1	1	0	1	1	0	0	PRAZIQUANTEL	1	1	1	1	0	0	0	2	2	3	2	2	50	0.00194051	1	1	1	8-	0	1	X	0.504	0.5	0.496
95	40-	0	158	0	0	0	1	1	1	0	0	1	0	1	PRAZIQUANTEL	1	1	1	1	0	0	0	1	2	1	2	2	80	0.00203493	1	1	1	8-	0	1	E	0.695	0.2	0.305
47	40-	0	175	0	1	0	1	1	1	0	0	1	1	0	PRAZIQUANTEL	1	1	1	1	0	1	0	2	2	2	2	2	50	0.00195651	1	1	1	8-	1	1	D	0.596	0.5	0.404
97	40-	0	131	0	0	0	1	1	1	0	1	1	0	1	PRAZIQUANTEL	1	1	1	1	0	0	0	1	2	1	2	2	80	0.00251534	1	1	1	8-	0	1	D	0.695	0.2	0.305
25	40-	1	128	0	0	0	1	1	0	0	0	0	1	0	PRAZIQUANTEL	1	1	1		1	0	1	1	2	2	2	3	30	0.00197266	1	1	1	6.5-	1	0	X	0.525	0.7	0.475
63	60-	0	173	0	0	0	1	1	1	0	0	1	0	1	PRAZIQUANTEL	1	0	1	1	0	1	0	1	2	2	2	2	70	0.00232874	1	1	1	6.5-	0	1	E	0.652	0.3	0.348
43	60-	0	120	0	1	0	1	1	0	0	1	1	0	0	PRAZIQUANTEL	1	0	1	1	0	0	0	1	1	1	1	2	80	0.00222063	1	1	1	9.5-	0	0	E	0.854	0.2	0.146
44	30-	0	190	0	0	0	1	1	1	0	0	1	1	1	PRAZIQUANTEL	1	1	1	1	0	0	0	1	2	2	2	2	90	0.0021157	0	0	0	8-	0	0	X	0.652	0.1	0.348
82	30-	0	169	1	0	0	1	1	0	0	1	1	0	0	PRAZIQUANTEL	1	1	1	1	0	0	0	1	2	1	2	2	80	0.00205152	1	0	1	8-	0	0	F	0.695	0.2	0.305
61	30-	0	172	0	1	0	1	1	1	0	0	1	0	1	PRAZIQUANTEL	1	0	1	1	0	0	0	1	2	1	2	2	80	0.00231641	0	0	1	8-	0	1	E	0.695	0.2	0.305
11	30-	0	144	0	0	0	1	1	1	0	1	1	1	1	PRAZIQUANTEL	1	1	1	1	0	0	0	2	3	2	2	2	50	0.00167578	1	0	1	8-	1	1	E	0.457	0.5	0.543
70	30-	0	166	1	1	0	1	1	1	0	0	1	0	0	NO	1	1	1	1	0	0	0	2	1	1	2	2	70	0.00265582	0	0	1	9.5-	0	1	D	0.731	0.3	0.269
49	60-	0	159	0	0	0	1	1	1	0	1	1	0	1	PRAZIQUANTEL	1	0	1	1	0	1	0	1	1	2	1	2	70	0.00172444	1	1	1	9.5-	0	1	D	0.811	0.3	0.189
28	30-	0	87	0	0	0	1	1	1	0	0	1	0	0	NO	1	0	1	0	0	0	0	1	1	1	2	1	90	0.00211525	0	0	0	11-	0	1	D	0.833	0.1	0.167
53	30-	0	172	0	0	0	0	1	0	0	0	1	1	0	NO	1	1	1	1	0	0	0	1	2	1	2	2	90	0.0023044	0	0	1	11-	0	1	X	0.695	0.1	0.305
85	40-	0	180	0	0	0	1	1	0	0	1	1	0	1	PRAZIQUANTEL	1	1	1	1	0	0	0	1	1	1	1	2	80	0.00220166	1	1	1	11-	0	0	D	0.854	0.2	0.146
99	30-	0	178	0	0	0	1	1	1	0	1	1	0	0	PRAZIQUANTEL	1	1	1	1	0	0	0	1	2	1	2	2	70	0.0021436	1	0	1	11-	0	1	D	0.695	0.3	0.305
35	40-	0	190	0	0	0	1	1	1	0	1	1	1	0	NO	1	0	1	1	0	0	0	1	2	1	1	2	80	0.00222145	1	1	1	9.5-	0	1	D	0.762	0.2	0.238
94	40-	0	195	0	0	0	1	1	1	0	1	1	0	0	PRAZIQUANTEL	1	1	1	1	0	0	0	1	2	1	2	2	70	0.00209751	0	1	1	11-	0	0	X	0.695	0.3	0.305
68	40-	0	197	0	0	0	1	1	0	0	1	1	1	1	PRAZIQUANTEL	1	1	1	1	1	0	1	2	2	2	3	3	30	0.00165816	1	1	1	11-	1	1	X	0.234	0.7	0.766
27	40-	0	162	0	0	0	1	1	1	0	0	1	0	1	NO	1	0	1	1	0	0	0	1	2	2	2	1	70	0.00194513	1	1	1	9.5-	0	1	E	0.698	0.3	0.302
30	30-	0	142	0	0	0	1	1	1	0	0	1	0	0	NO	1	1	1	1	0	0	0	1	1	1	2	2	90	0.00206667	1	0	1	11-	0	1	E	0.787	0.1	0.213
98	40-	1	175	0	0	0	1	1	1	1	1	1	0	1	PRAZIQUANTEL	1	0	1	1	1	0	1	1	2	2	2	2	50	0.00205477	1	1	1	11-	0	0	X	0.652	0.5	0.348
101	60-	0	139	0	0	0	1	1	1	0	1	1	0	0	PRAZIQUANTEL	1	1	1	1	1	0	0	1	2	1	2	2	70	0.00207666	1	1	1	11-	0	0	X	0.695	0.3	0.305
19	40-	0	138	0	0	0	0	1	1	0	1	0	1	0	PRAZIQUANTEL	0	0	1	1	0	0	0	1	2	2	1	2	90	0.00198767	1	1	1	9.5-	0	0	X	0.719	0.1	0.281
45	30-	0	162	0	0	0	1	1	1	0	0	1	1	1	PRAZIQUANTEL	1	0	1	1	0	0	0	3	3	3	2	2	20	0.00181038	1	0	1	11-	0	1	D	0.217	0.8	0.783
10	50-	0	140	0	0	0	1	1	0	1	0	1	1	0	PRAZIQUANTEL	1	1	1	0	0	0	0	2	2	2	2	2	50	0.00199816	0	1	1	11-	0	0	E	0.596	0.5	0.404
12	40-	0	194	0	0	0	1	1	0	0	1	1	0	1	PRAZIQUANTEL	1	1	1	1	0	0	0	1	1	2	2	1	50	0.0020148	1	1	1	9.5-	0	0	X	0.79	0.5	0.21
79	40-	0	118	0	0	0	0	1	1	0	0	1	1	1	PRAZIQUANTEL	1	1	1	1	0	0	0	1	1	1	2	2	90	0.00196417	0	1	0	11-	0	1	C	0.787	0.1	0.213
4	60-	0	132	0	0	0	1	1	1	0	1	1	1	0	PRAZIQUANTEL	1	0	1	0	0	1	0	3	2	2	2	3	60	0.00172739	0	1	0	9.5-	1	0	D	0.321	0.4	0.679
69	50-	0	169	0	0	0	1	1	0	0	1	1	1	1	PRAZIQUANTEL	1	1	1	1	0	0	1	1	2	1	2	2	40	0.00211569	1	1	0	11-	1	0	X	0.695	0.6	0.305
24	40-	0	158	0	0	0	1	1	1	0	0	1	1	0	PRAZIQUANTEL	1	1	1	1	0	0	0	2	2	1	2	2	50	0.00181559	1	1	1	9.5-	0	1	D	0.639	0.5	0.361
38	40-	0	210	0	0	0	1	1	0	0	1	1	1	1	PRAZIQUANTEL	1	1	1	1	0	0	0	1	1	1	1	2	60	0.00193835	1	1	1	9.5-	0	0	X	0.854	0.4	0.146
8	70-	0	60	0	0	1	1	1	1	0	0	1	1	0	PRAZIQUANTEL	1	0	1	0	0	0	0	2	3	2	3	2	60	0.0017879	0	1	0	11-	0	1	C	0.222	0.4	0.778
36	40-	0	144	0	0	0	1	1	1	0	0	1	1	1	PRAZIQUANTEL	1	1	1	1	0	0	0	1	1	1	2	2	80	0.00170768	1	1	1	9.5-	0	0	X	0.787	0.2	0.213
77	40-	0	94	0	1	1	0	1	1	0	0	1	0	0	NO	1	0	1	1	0	0	0	1	2	2	2	2	70	0.00208746	0	1	0	11-	0	1	A	0.652	0.3	0.348
104	60-	0	197	0	0	0	1	1	1	0	1	1	0	0	PRAZIQUANTEL	1	0	1	1	0	0	0	1	2	2	2	2	60	0.00196135	1	1	1	9.5-	0	1	X	0.652	0.4	0.348
100	30-	0	141	0	1	0	0	1	1	0	0	1	0	0	NO	1	0	1	1	0	0	0	1	2	1	2	2	70	0.00157035	1	0	1	11-	0	1	E	0.695	0.3	0.305
9	40-	0	162	0	0	0	1	1	1	0	1	1	1	1	PRAZIQUANTEL	1	1	1	0	0	0	0	2	3	3	3	3	20	0.00168589	0	1	1	9.5-	0	1	D	0.00300002	0.8	0.997
90	18-	0	158	1	0	0	1	1	1	1	1	1	0	1	PRAZIQUANTEL	0	0	1	1	0	0	0	1	1	1	2	2	80	0.00232884	1	0	0	9.5-	0	0	D	0.787	0.2	0.213
93	60-	0	63	0	0	0	1	1	1	0	1	1	0	0	PRAZIQUANTEL	1	1	1	0	0	0	0	1	2	1	2	2	70	0.00279297	0	1	0	11-	0	1	A	0.695	0.3	0.305
29	60-	0	113	0	1	0	0	1	1	0	0	1	0	0	NO	1	0	1	1	0	1	0	1	1	1	2	3	80	0.00202246	0	1	1	11-	0	1	D	0.66	0.2	0.34
65	30-	0	168	0	1	0	1	1	0	0	0	1	0	1	PRAZIQUANTEL	1	1	1	1	0	0	0	1	1	1	1	2	80	0.00189555	1	0	1	11-	0	1	X	0.854	0.2	0.146
86	30-	0	171	0	1	0	1	1	1	0	0	1	1	0	PRAZIQUANTEL	1	1	1	1	1	0	0	1	3	1	1	2	60	0.00207455	1	0	1	11-	0	1	E	0.623	0.4	0.377
54	50-	0	109	0	0	0	1	1	1	0	0	1	1	1	PRAZIQUANTEL	1	0	0	1	0	0	0	1	1	2	2	1	80	0.00171111	0	1	1	11-	0	1	A	0.79	0.2	0.21
62	60-	0		0	0	0	1	1	1	1	0	1	0	0	PRAZIQUANTEL	1	1	1	1	0	0	0	1	2	2	2	1	70	0.00207673	1	1	1	11-	0	0	X	0.698	0.3	0.302
22	50-	0	140	0	1	1	0	1	1	0	1	1	1	1	PRAZIQUANTEL	1	1	1	1	0	0	0	1	2	1	2	2	80	0.00203816	1	1	1	11-	0	0	E	0.695	0.2	0.305
33	40-	0	157	0	0	0	1	1	0	0	1	1	1	1	PRAZIQUANTEL	1	1	1	1	0	1	0	1	2	2	2	2	70	0.00275482	0	1	1	11-	1	1	D	0.652	0.3	0.348
23	40-	1	149	0	0	0	1	1	1	0	0	1	1	0	PRAZIQUANTEL	1	1	1	1	1	0	0	2	2	1	2	1	70	0.00188751	1	1	1	11-	0	0	E	0.685	0.3	0.315
73	40-	0	113	0	1	0	1	1	1	0	1	1	0	1	PRAZIQUANTEL	1	0	1	1	0	0	0	1	2	2	2	2	50	0.00251797	0	1	0	11-	0	1	C	0.652	0.5	0.348
51	30-	0	143	0	0	0	1	1	0	0	1	1	0	1	PRAZIQUANTEL	1	1	1	1	0	0	0	1	1	1	1	1	80	0.00225844	0	0	1	11-	0	1	D	1	0.2	0
34	50-	0	153	0	0	1	1	1	0	0	1	1	1	0	PRAZIQUANTEL	1	1	1	1	0	0	0	1	2	1	2	2	0	0.00247556	1	1	1	11-	1	0	E	0.695	1	0.305
52	50-	0	150	0	1	1	0	0	1	0	0	1	1	0	PRAZIQUANTEL	1	0	1	1	0	0	0	1	2	2	2	2	80	0.00188816	1	1	1	11-	0	1	D	0.652	0.2	0.348
58	50-	0	122	0	0	0	0	1	0	1	0	1	0	0	NO	1	0	1	1	0	0	0							0.00210939	1	1	1	11-	0	0	F
76	40-	0	149	0	1	0	1	1	1	0	1	1	0	1	PRAZIQUANTEL	1	1	1	1	0	1	0	2	3	3	2	2	20	0.00189578	1	1	1	11-	1	1	E	0.365	0.8	0.635
60	40-	0	113	0	0	0	1	1	1	0	0	1	0	0	PRAZIQUANTEL	1	1	1	0	0	0	0	2	1	1	2	1	80	0.00215924	1	1	1	11-	0	1	X	0.777	0.2	0.223
92	40-	0	119	0	1	0	1	1	1	0	0	1	0	1	PRAZIQUANTEL	1	0	1	1	0	0	0	1	2	1	2	2	70	0.00192	1	1	1	11-	0	1	D	0.695	0.3	0.305
46	40-	0	163	0	1	0	1	1	1	0	0	1	1	1	PRAZIQUANTEL	1	1	1	1	0	0	0	1	1	1	2	2	90	0.002247	1	1	1	11-	0	1	D	0.787	0.1	0.213
88	40-	0	99	0	0	0	1	1	0	1	1	1	0	0	PRAZIQUANTEL	0	0	1	0	0	0	0	1	2	1	2	2	70	0.00175491	0	1	0	11-	0	0	A	0.695	0.3	0.305
105	40-	0	122	0	1	0	1	1	1	1	1	1	0	0	PRAZIQUANTEL	1	0	1	1	0	0	0	1	2	1	2	2	70	0.00239158	1	1	0	11-	0	0	D	0.695	0.3	0.305
74	50-	0	138	0	0	0	1	1	1	0	0	1	1	1	PRAZIQUANTEL	1	1	1	1	0	0	0	1	2	1	2	2	90	0.00241906	1	1	1	11-	0	0	D	0.695	0.1	0.305
80	30-	0	202	0	0	0	1	1	0	1	1	1	0	1	PRAZIQUANTEL	1	1	1	1	0	0	0	1	1	1	1	2	90	0.00188846	1	0	1	11-	0	0	X	0.854	0.1	0.146
78	50-	0	104	1	0	0	1	1	0	1	1	1	0	1	PRAZIQUANTEL	1	0	1	1	0	0	0	1	1	1	2	2	80	0.00172888	1	1	1	11-	0	0	D	0.787	0.2	0.213
84	30-	0	177	0	0	0	1	1	1	0	0	1	1	1	PRAZIQUANTEL	1	1	1	1	0	0	0	1	1	1	2	2	80	0.00220214	0	0	1	11-	0	1	D	0.787	0.2	0.213
40	50-	0	187	0	0	0	0	1	1	0	0	1	1	1	PRAZIQUANTEL	1	0	1	1	0	0	0	1	1	1	1	1	80	0.00229543	1	1	0	11-	0	0	D	1	0.2	0
32	18-	0	100	1	0	0	1	1	1	0	0	1	0	0	PRAZIQUANTEL	1	0	1	1	0	0	0	1	2	2	2	2	90	0.00224277	1	0	1	11-	0	0	X	0.652	0.1	0.348
31	40-	0	81	0	1	0	0	1	0	1	0	1	0	0	PRAZIQUANTEL	1	1	1	0	0	0	0	1	2	2	2	1	80	0.00175208	1	1	0	11-	0	0	D	0.698	0.2	0.302
